# Supplementary material for: Long-Term Functional and Structural Renoprotection After Experimental Acute Kidney Injury in Subclinical Chronic Kidney Disease In Vivo
Source: Int J Mol Sci. 2025 May 12;26(10):4616. doi: 10.3390/ijms26104616 (PMC12111561; doi:10.3390/ijms26104616)
Supplement: Supplementary file 1 [file ijms-26-04616-s001.zip]

Archive with 1 entries (1 files):
- ijms-3583228-supplementary.pdf
